# Supplementary material for: Screening drug effects in patient‐derived cancer cells links organoid responses to genome alterations
Source: Mol Syst Biol. 2017 Nov 27;13(11):955. doi: 10.15252/msb.20177697 (PMC5731348; doi:10.15252/msb.20177697)
Supplement: Supplementary file 5 — Code EV1 [file MSB-13-955-s005.zip]

Archive with 788 entries (783 files):
- DeathPro/
- DeathPro/DeathPro_Manual.pdf
- DeathPro/DeathPro.knwf
- DeathPro/MIP_export.ijm
- DeathPro/plate_layout.csv
- DeathPro/example_images/
- DeathPro/example_images/150612_OC12_0h_2.1_MIPs/
- DeathPro/example_images/150612_OC12_0h_2.1_MIPs/OC12_0h__W0001__P0001_channel0.tif
- DeathPro/example_images/150612_OC12_0h_2.1_MIPs/OC12_0h__W0001__P0001_channel1.tif
- DeathPro/example_images/150612_OC12_0h_2.1_MIPs/OC12_0h__W0001__P0002_channel0.tif
- DeathPro/example_images/150612_OC12_0h_2.1_MIPs/OC12_0h__W0001__P0002_channel1.tif
- DeathPro/example_images/150612_OC12_0h_2.1_MIPs/OC12_0h__W0002__P0001_channel0.tif
- DeathPro/example_images/150612_OC12_0h_2.1_MIPs/OC12_0h__W0002__P0001_channel1.tif
- DeathPro/example_images/150612_OC12_0h_2.1_MIPs/OC12_0h__W0002__P0002_channel0.tif
- DeathPro/example_images/150612_OC12_0h_2.1_MIPs/OC12_0h__W0002__P0002_channel1.tif
- DeathPro/example_images/150612_OC12_0h_2.1_MIPs/OC12_0h__W0003__P0001_channel0.tif
- DeathPro/example_images/150612_OC12_0h_2.1_MIPs/OC12_0h__W0003__P0001_channel1.tif
- DeathPro/example_images/150612_OC12_0h_2.1_MIPs/OC12_0h__W0003__P0002_channel0.tif
- DeathPro/example_images/150612_OC12_0h_2.1_MIPs/OC12_0h__W0003__P0002_channel1.tif
- DeathPro/example_images/150612_OC12_0h_2.1_MIPs/OC12_0h__W0004__P0001_channel0.tif
- DeathPro/example_images/150612_OC12_0h_2.1_MIPs/OC12_0h__W0004__P0001_channel1.tif
- DeathPro/example_images/150612_OC12_0h_2.1_MIPs/OC12_0h__W0004__P0002_channel0.tif
- DeathPro/example_images/150612_OC12_0h_2.1_MIPs/OC12_0h__W0004__P0002_channel1.tif
- DeathPro/example_images/150612_OC12_0h_2.1_MIPs/OC12_0h__W0005__P0001_channel0.tif
- DeathPro/example_images/150612_OC12_0h_2.1_MIPs/OC12_0h__W0005__P0001_channel1.tif
- DeathPro/example_images/150612_OC12_0h_2.1_MIPs/OC12_0h__W0005__P0002_channel0.tif
- DeathPro/example_images/150612_OC12_0h_2.1_MIPs/OC12_0h__W0005__P0002_channel1.tif
- DeathPro/example_images/150612_OC12_0h_2.1_MIPs/OC12_0h__W0006__P0001_channel0.tif
- DeathPro/example_images/150612_OC12_0h_2.1_MIPs/OC12_0h__W0006__P0001_channel1.tif
- DeathPro/example_images/150612_OC12_0h_2.1_MIPs/OC12_0h__W0006__P0002_channel0.tif
- DeathPro/example_images/150612_OC12_0h_2.1_MIPs/OC12_0h__W0006__P0002_channel1.tif
- DeathPro/example_images/150612_OC12_0h_2.1_MIPs/OC12_0h__W0007__P0001_channel0.tif
- DeathPro/example_images/150612_OC12_0h_2.1_MIPs/OC12_0h__W0007__P0001_channel1.tif
- DeathPro/example_images/150612_OC12_0h_2.1_MIPs/OC12_0h__W0007__P0002_channel0.tif
- DeathPro/example_images/150612_OC12_0h_2.1_MIPs/OC12_0h__W0007__P0002_channel1.tif
- DeathPro/example_images/150612_OC12_0h_2.1_MIPs/OC12_0h__W0008__P0001_channel0.tif
- DeathPro/example_images/150612_OC12_0h_2.1_MIPs/OC12_0h__W0008__P0001_channel1.tif
- DeathPro/example_images/150612_OC12_0h_2.1_MIPs/OC12_0h__W0008__P0002_channel0.tif
- DeathPro/example_images/150612_OC12_0h_2.1_MIPs/OC12_0h__W0008__P0002_channel1.tif
- DeathPro/example_images/150612_OC12_0h_2.1_MIPs/OC12_0h__W0009__P0001_channel0.tif
- DeathPro/example_images/150612_OC12_0h_2.1_MIPs/OC12_0h__W0009__P0001_channel1.tif
- DeathPro/example_images/150612_OC12_0h_2.1_MIPs/OC12_0h__W0009__P0002_channel0.tif
- DeathPro/example_images/150612_OC12_0h_2.1_MIPs/OC12_0h__W0009__P0002_channel1.tif
- DeathPro/example_images/150612_OC12_0h_2.1_MIPs/OC12_0h__W0010__P0001_channel0.tif
- DeathPro/example_images/150612_OC12_0h_2.1_MIPs/OC12_0h__W0010__P0001_channel1.tif
- DeathPro/example_images/150612_OC12_0h_2.1_MIPs/OC12_0h__W0010__P0002_channel0.tif
- DeathPro/example_images/150612_OC12_0h_2.1_MIPs/OC12_0h__W0010__P0002_channel1.tif
- DeathPro/example_images/150612_OC12_0h_2.1_MIPs/OC12_0h__W0011__P0001_channel0.tif
- DeathPro/example_images/150612_OC12_0h_2.1_MIPs/OC12_0h__W0011__P0001_channel1.tif
- DeathPro/example_images/150612_OC12_0h_2.1_MIPs/OC12_0h__W0011__P0002_channel0.tif
- DeathPro/example_images/150612_OC12_0h_2.1_MIPs/OC12_0h__W0011__P0002_channel1.tif
- DeathPro/example_images/150612_OC12_0h_2.1_MIPs/OC12_0h__W0012__P0001_channel0.tif
- DeathPro/example_images/150612_OC12_0h_2.1_MIPs/OC12_0h__W0012__P0001_channel1.tif
- DeathPro/example_images/150612_OC12_0h_2.1_MIPs/OC12_0h__W0012__P0002_channel0.tif
- DeathPro/example_images/150612_OC12_0h_2.1_MIPs/OC12_0h__W0012__P0002_channel1.tif
- DeathPro/example_images/150612_OC12_0h_2.1_MIPs/OC12_0h__W0013__P0001_channel0.tif
- DeathPro/example_images/150612_OC12_0h_2.1_MIPs/OC12_0h__W0013__P0001_channel1.tif
- DeathPro/example_images/150612_OC12_0h_2.1_MIPs/OC12_0h__W0013__P0002_channel0.tif
- DeathPro/example_images/150612_OC12_0h_2.1_MIPs/OC12_0h__W0013__P0002_channel1.tif
- DeathPro/example_images/150612_OC12_0h_2.1_MIPs/OC12_0h__W0014__P0001_channel0.tif
- DeathPro/example_images/150612_OC12_0h_2.1_MIPs/OC12_0h__W0014__P0001_channel1.tif
- DeathPro/example_images/150612_OC12_0h_2.1_MIPs/OC12_0h__W0014__P0002_channel0.tif
- DeathPro/example_images/150612_OC12_0h_2.1_MIPs/OC12_0h__W0014__P0002_channel1.tif
- DeathPro/example_images/150612_OC12_0h_2.1_MIPs/OC12_0h__W0015__P0001_channel0.tif
- DeathPro/example_images/150612_OC12_0h_2.1_MIPs/OC12_0h__W0015__P0001_channel1.tif
- DeathPro/example_images/150612_OC12_0h_2.1_MIPs/OC12_0h__W0015__P0002_channel0.tif
- DeathPro/example_images/150612_OC12_0h_2.1_MIPs/OC12_0h__W0015__P0002_channel1.tif
- DeathPro/example_images/150612_OC12_0h_2.1_MIPs/OC12_0h__W0016__P0001_channel0.tif
- DeathPro/example_images/150612_OC12_0h_2.1_MIPs/OC12_0h__W0016__P0001_channel1.tif
- DeathPro/example_images/150612_OC12_0h_2.1_MIPs/OC12_0h__W0016__P0002_channel0.tif
- DeathPro/example_images/150612_OC12_0h_2.1_MIPs/OC12_0h__W0016__P0002_channel1.tif
- DeathPro/example_images/150612_OC12_0h_2.1_MIPs/OC12_0h__W0017__P0001_channel0.tif
- DeathPro/example_images/150612_OC12_0h_2.1_MIPs/OC12_0h__W0017__P0001_channel1.tif
- DeathPro/example_images/150612_OC12_0h_2.1_MIPs/OC12_0h__W0017__P0002_channel0.tif
- DeathPro/example_images/150612_OC12_0h_2.1_MIPs/OC12_0h__W0017__P0002_channel1.tif
- DeathPro/example_images/150612_OC12_0h_2.1_MIPs/OC12_0h__W0018__P0001_channel0.tif
- DeathPro/example_images/150612_OC12_0h_2.1_MIPs/OC12_0h__W0018__P0001_channel1.tif
- DeathPro/example_images/150612_OC12_0h_2.1_MIPs/OC12_0h__W0018__P0002_channel0.tif
- DeathPro/example_images/150612_OC12_0h_2.1_MIPs/OC12_0h__W0018__P0002_channel1.tif
- DeathPro/example_images/150612_OC12_0h_2.1_MIPs/OC12_0h__W0019__P0001_channel0.tif
- DeathPro/example_images/150612_OC12_0h_2.1_MIPs/OC12_0h__W0019__P0001_channel1.tif
- DeathPro/example_images/150612_OC12_0h_2.1_MIPs/OC12_0h__W0019__P0002_channel0.tif
- DeathPro/example_images/150612_OC12_0h_2.1_MIPs/OC12_0h__W0019__P0002_channel1.tif
- DeathPro/example_images/150612_OC12_0h_2.1_MIPs/OC12_0h__W0020__P0001_channel0.tif
- DeathPro/example_images/150612_OC12_0h_2.1_MIPs/OC12_0h__W0020__P0001_channel1.tif
- DeathPro/example_images/150612_OC12_0h_2.1_MIPs/OC12_0h__W0020__P0002_channel0.tif
- DeathPro/example_images/150612_OC12_0h_2.1_MIPs/OC12_0h__W0020__P0002_channel1.tif
- DeathPro/example_images/150612_OC12_0h_2.1_MIPs/OC12_0h__W0021__P0001_channel0.tif
- DeathPro/example_images/150612_OC12_0h_2.1_MIPs/OC12_0h__W0021__P0001_channel1.tif
- DeathPro/example_images/150612_OC12_0h_2.1_MIPs/OC12_0h__W0021__P0002_channel0.tif
- DeathPro/example_images/150612_OC12_0h_2.1_MIPs/OC12_0h__W0021__P0002_channel1.tif
- DeathPro/example_images/150612_OC12_0h_2.1_MIPs/OC12_0h__W0022__P0001_channel0.tif
- DeathPro/example_images/150612_OC12_0h_2.1_MIPs/OC12_0h__W0022__P0001_channel1.tif
- DeathPro/example_images/150612_OC12_0h_2.1_MIPs/OC12_0h__W0022__P0002_channel0.tif
- DeathPro/example_images/150612_OC12_0h_2.1_MIPs/OC12_0h__W0022__P0002_channel1.tif
- DeathPro/example_images/150612_OC12_0h_2.1_MIPs/OC12_0h__W0023__P0001_channel0.tif
- DeathPro/example_images/150612_OC12_0h_2.1_MIPs/OC12_0h__W0023__P0001_channel1.tif
- DeathPro/example_images/150612_OC12_0h_2.1_MIPs/OC12_0h__W0023__P0002_channel0.tif
- DeathPro/example_images/150612_OC12_0h_2.1_MIPs/OC12_0h__W0023__P0002_channel1.tif
- DeathPro/example_images/150612_OC12_0h_2.1_MIPs/OC12_0h__W0024__P0001_channel0.tif
- DeathPro/example_images/150612_OC12_0h_2.1_MIPs/OC12_0h__W0024__P0001_channel1.tif
- DeathPro/example_images/150612_OC12_0h_2.1_MIPs/OC12_0h__W0024__P0002_channel0.tif
- DeathPro/example_images/150612_OC12_0h_2.1_MIPs/OC12_0h__W0024__P0002_channel1.tif
- DeathPro/example_images/150612_OC12_0h_2.1_MIPs/OC12_0h__W0025__P0001_channel0.tif
- DeathPro/example_images/150612_OC12_0h_2.1_MIPs/OC12_0h__W0025__P0001_channel1.tif
- DeathPro/example_images/150612_OC12_0h_2.1_MIPs/OC12_0h__W0025__P0002_channel0.tif
- DeathPro/example_images/150612_OC12_0h_2.1_MIPs/OC12_0h__W0025__P0002_channel1.tif
- DeathPro/example_images/150612_OC12_0h_2.1_MIPs/OC12_0h__W0026__P0001_channel0.tif
- DeathPro/example_images/150612_OC12_0h_2.1_MIPs/OC12_0h__W0026__P0001_channel1.tif
- DeathPro/example_images/150612_OC12_0h_2.1_MIPs/OC12_0h__W0026__P0002_channel0.tif
- DeathPro/example_images/150612_OC12_0h_2.1_MIPs/OC12_0h__W0026__P0002_channel1.tif
- DeathPro/example_images/150612_OC12_0h_2.1_MIPs/OC12_0h__W0027__P0001_channel0.tif
- DeathPro/example_images/150612_OC12_0h_2.1_MIPs/OC12_0h__W0027__P0001_channel1.tif
- DeathPro/example_images/150612_OC12_0h_2.1_MIPs/OC12_0h__W0027__P0002_channel0.tif
- DeathPro/example_images/150612_OC12_0h_2.1_MIPs/OC12_0h__W0027__P0002_channel1.tif
- DeathPro/example_images/150612_OC12_0h_2.1_MIPs/OC12_0h__W0028__P0001_channel0.tif
- DeathPro/example_images/150612_OC12_0h_2.1_MIPs/OC12_0h__W0028__P0001_channel1.tif
- DeathPro/example_images/150612_OC12_0h_2.1_MIPs/OC12_0h__W0028__P0002_channel0.tif
- DeathPro/example_images/150612_OC12_0h_2.1_MIPs/OC12_0h__W0028__P0002_channel1.tif
- DeathPro/example_images/150612_OC12_0h_2.1_MIPs/OC12_0h__W0029__P0001_channel0.tif
- DeathPro/example_images/150612_OC12_0h_2.1_MIPs/OC12_0h__W0029__P0001_channel1.tif
- DeathPro/example_images/150612_OC12_0h_2.1_MIPs/OC12_0h__W0029__P0002_channel0.tif
- DeathPro/example_images/150612_OC12_0h_2.1_MIPs/OC12_0h__W0029__P0002_channel1.tif
- DeathPro/example_images/150612_OC12_0h_2.1_MIPs/OC12_0h__W0030__P0001_channel0.tif
- DeathPro/example_images/150612_OC12_0h_2.1_MIPs/OC12_0h__W0030__P0001_channel1.tif
- DeathPro/example_images/150612_OC12_0h_2.1_MIPs/OC12_0h__W0030__P0002_channel0.tif
- DeathPro/example_images/150612_OC12_0h_2.1_MIPs/OC12_0h__W0030__P0002_channel1.tif
- DeathPro/example_images/150612_OC12_0h_2.1_MIPs/OC12_0h__W0031__P0001_channel0.tif
- DeathPro/example_images/150612_OC12_0h_2.1_MIPs/OC12_0h__W0031__P0001_channel1.tif
- DeathPro/example_images/150612_OC12_0h_2.1_MIPs/OC12_0h__W0031__P0002_channel0.tif
- DeathPro/example_images/150612_OC12_0h_2.1_MIPs/OC12_0h__W0031__P0002_channel1.tif
- DeathPro/example_images/150612_OC12_0h_2.1_MIPs/OC12_0h__W0032__P0001_channel0.tif
- DeathPro/example_images/150612_OC12_0h_2.1_MIPs/OC12_0h__W0032__P0001_channel1.tif
- DeathPro/example_images/150612_OC12_0h_2.1_MIPs/OC12_0h__W0032__P0002_channel0.tif
- DeathPro/example_images/150612_OC12_0h_2.1_MIPs/OC12_0h__W0032__P0002_channel1.tif
- DeathPro/example_images/150612_OC12_0h_2.1_MIPs/OC12_0h__W0033__P0001_channel0.tif
- DeathPro/example_images/150612_OC12_0h_2.1_MIPs/OC12_0h__W0033__P0001_channel1.tif
- DeathPro/example_images/150612_OC12_0h_2.1_MIPs/OC12_0h__W0033__P0002_channel0.tif
- DeathPro/example_images/150612_OC12_0h_2.1_MIPs/OC12_0h__W0033__P0002_channel1.tif
- DeathPro/example_images/150612_OC12_0h_2.1_MIPs/OC12_0h__W0034__P0001_channel0.tif
- DeathPro/example_images/150612_OC12_0h_2.1_MIPs/OC12_0h__W0034__P0001_channel1.tif
- DeathPro/example_images/150612_OC12_0h_2.1_MIPs/OC12_0h__W0034__P0002_channel0.tif
- DeathPro/example_images/150612_OC12_0h_2.1_MIPs/OC12_0h__W0034__P0002_channel1.tif
- DeathPro/example_images/150612_OC12_0h_2.1_MIPs/OC12_0h__W0035__P0001_channel0.tif
- DeathPro/example_images/150612_OC12_0h_2.1_MIPs/OC12_0h__W0035__P0001_channel1.tif
- DeathPro/example_images/150612_OC12_0h_2.1_MIPs/OC12_0h__W0035__P0002_channel0.tif
- DeathPro/example_images/150612_OC12_0h_2.1_MIPs/OC12_0h__W0035__P0002_channel1.tif
- DeathPro/example_images/150612_OC12_0h_2.1_MIPs/OC12_0h__W0036__P0001_channel0.tif
- DeathPro/example_images/150612_OC12_0h_2.1_MIPs/OC12_0h__W0036__P0001_channel1.tif
- DeathPro/example_images/150612_OC12_0h_2.1_MIPs/OC12_0h__W0036__P0002_channel0.tif
- DeathPro/example_images/150612_OC12_0h_2.1_MIPs/OC12_0h__W0036__P0002_channel1.tif
- DeathPro/example_images/150612_OC12_0h_2.1_MIPs/OC12_0h__W0037__P0001_channel0.tif
- DeathPro/example_images/150612_OC12_0h_2.1_MIPs/OC12_0h__W0037__P0001_channel1.tif
- DeathPro/example_images/150612_OC12_0h_2.1_MIPs/OC12_0h__W0037__P0002_channel0.tif
- DeathPro/example_images/150612_OC12_0h_2.1_MIPs/OC12_0h__W0037__P0002_channel1.tif
- DeathPro/example_images/150612_OC12_0h_2.1_MIPs/OC12_0h__W0038__P0001_channel0.tif
- DeathPro/example_images/150612_OC12_0h_2.1_MIPs/OC12_0h__W0038__P0001_channel1.tif
- DeathPro/example_images/150612_OC12_0h_2.1_MIPs/OC12_0h__W0038__P0002_channel0.tif
- DeathPro/example_images/150612_OC12_0h_2.1_MIPs/OC12_0h__W0038__P0002_channel1.tif
- DeathPro/example_images/150612_OC12_0h_2.1_MIPs/OC12_0h__W0039__P0001_channel0.tif
- DeathPro/example_images/150612_OC12_0h_2.1_MIPs/OC12_0h__W0039__P0001_channel1.tif
- DeathPro/example_images/150612_OC12_0h_2.1_MIPs/OC12_0h__W0039__P0002_channel0.tif
- DeathPro/example_images/150612_OC12_0h_2.1_MIPs/OC12_0h__W0039__P0002_channel1.tif
- DeathPro/example_images/150612_OC12_0h_2.1_MIPs/OC12_0h__W0040__P0001_channel0.tif
- DeathPro/example_images/150612_OC12_0h_2.1_MIPs/OC12_0h__W0040__P0001_channel1.tif
- DeathPro/example_images/150612_OC12_0h_2.1_MIPs/OC12_0h__W0040__P0002_channel0.tif
- DeathPro/example_images/150612_OC12_0h_2.1_MIPs/OC12_0h__W0040__P0002_channel1.tif
- DeathPro/example_images/150612_OC12_0h_2.1_MIPs/OC12_0h__W0041__P0001_channel0.tif
- DeathPro/example_images/150612_OC12_0h_2.1_MIPs/OC12_0h__W0041__P0001_channel1.tif
- DeathPro/example_images/150612_OC12_0h_2.1_MIPs/OC12_0h__W0041__P0002_channel0.tif
- DeathPro/example_images/150612_OC12_0h_2.1_MIPs/OC12_0h__W0041__P0002_channel1.tif
- DeathPro/example_images/150612_OC12_0h_2.1_MIPs/OC12_0h__W0042__P0001_channel0.tif
- DeathPro/example_images/150612_OC12_0h_2.1_MIPs/OC12_0h__W0042__P0001_channel1.tif
- DeathPro/example_images/150612_OC12_0h_2.1_MIPs/OC12_0h__W0042__P0002_channel0.tif
- DeathPro/example_images/150612_OC12_0h_2.1_MIPs/OC12_0h__W0042__P0002_channel1.tif
- DeathPro/example_images/150612_OC12_0h_2.1_MIPs/OC12_0h__W0043__P0001_channel0.tif
- DeathPro/example_images/150612_OC12_0h_2.1_MIPs/OC12_0h__W0043__P0001_channel1.tif
- DeathPro/example_images/150612_OC12_0h_2.1_MIPs/OC12_0h__W0043__P0002_channel0.tif
- DeathPro/example_images/150612_OC12_0h_2.1_MIPs/OC12_0h__W0043__P0002_channel1.tif
- DeathPro/example_images/150612_OC12_0h_2.1_MIPs/OC12_0h__W0044__P0001_channel0.tif
- DeathPro/example_images/150612_OC12_0h_2.1_MIPs/OC12_0h__W0044__P0001_channel1.tif
- DeathPro/example_images/150612_OC12_0h_2.1_MIPs/OC12_0h__W0044__P0002_channel0.tif
- DeathPro/example_images/150612_OC12_0h_2.1_MIPs/OC12_0h__W0044__P0002_channel1.tif
- DeathPro/example_images/150612_OC12_0h_2.1_MIPs/OC12_0h__W0045__P0001_channel0.tif
- DeathPro/example_images/150612_OC12_0h_2.1_MIPs/OC12_0h__W0045__P0001_channel1.tif
- DeathPro/example_images/150612_OC12_0h_2.1_MIPs/OC12_0h__W0045__P0002_channel0.tif
- DeathPro/example_images/150612_OC12_0h_2.1_MIPs/OC12_0h__W0045__P0002_channel1.tif
- DeathPro/example_images/150612_OC12_0h_2.1_MIPs/OC12_0h__W0046__P0001_channel0.tif
- DeathPro/example_images/150612_OC12_0h_2.1_MIPs/OC12_0h__W0046__P0001_channel1.tif
- DeathPro/example_images/150612_OC12_0h_2.1_MIPs/OC12_0h__W0046__P0002_channel0.tif
- DeathPro/example_images/150612_OC12_0h_2.1_MIPs/OC12_0h__W0046__P0002_channel1.tif
- DeathPro/example_images/150612_OC12_0h_2.1_MIPs/OC12_0h__W0047__P0001_channel0.tif
- DeathPro/example_images/150612_OC12_0h_2.1_MIPs/OC12_0h__W0047__P0001_channel1.tif
- DeathPro/example_images/150612_OC12_0h_2.1_MIPs/OC12_0h__W0047__P0002_channel0.tif
- DeathPro/example_images/150612_OC12_0h_2.1_MIPs/OC12_0h__W0047__P0002_channel1.tif
- DeathPro/example_images/150612_OC12_0h_2.1_MIPs/OC12_0h__W0048__P0001_channel0.tif
- DeathPro/example_images/150612_OC12_0h_2.1_MIPs/OC12_0h__W0048__P0001_channel1.tif
- DeathPro/example_images/150612_OC12_0h_2.1_MIPs/OC12_0h__W0048__P0002_channel0.tif
- DeathPro/example_images/150612_OC12_0h_2.1_MIPs/OC12_0h__W0048__P0002_channel1.tif
- DeathPro/example_images/150612_OC12_0h_2.1_MIPs/OC12_0h__W0049__P0001_channel0.tif
- DeathPro/example_images/150612_OC12_0h_2.1_MIPs/OC12_0h__W0049__P0001_channel1.tif
- DeathPro/example_images/150612_OC12_0h_2.1_MIPs/OC12_0h__W0049__P0002_channel0.tif
- DeathPro/example_images/150612_OC12_0h_2.1_MIPs/OC12_0h__W0049__P0002_channel1.tif
- DeathPro/example_images/150612_OC12_0h_2.1_MIPs/OC12_0h__W0050__P0001_channel0.tif
- DeathPro/example_images/150612_OC12_0h_2.1_MIPs/OC12_0h__W0050__P0001_channel1.tif
- DeathPro/example_images/150612_OC12_0h_2.1_MIPs/OC12_0h__W0050__P0002_channel0.tif
- DeathPro/example_images/150612_OC12_0h_2.1_MIPs/OC12_0h__W0050__P0002_channel1.tif
- DeathPro/example_images/150612_OC12_0h_2.1_MIPs/OC12_0h__W0051__P0001_channel0.tif
- DeathPro/example_images/150612_OC12_0h_2.1_MIPs/OC12_0h__W0051__P0001_channel1.tif
- DeathPro/example_images/150612_OC12_0h_2.1_MIPs/OC12_0h__W0051__P0002_channel0.tif
- DeathPro/example_images/150612_OC12_0h_2.1_MIPs/OC12_0h__W0051__P0002_channel1.tif
- DeathPro/example_images/150612_OC12_0h_2.1_MIPs/OC12_0h__W0052__P0001_channel0.tif
- DeathPro/example_images/150612_OC12_0h_2.1_MIPs/OC12_0h__W0052__P0001_channel1.tif
- DeathPro/example_images/150612_OC12_0h_2.1_MIPs/OC12_0h__W0052__P0002_channel0.tif
- DeathPro/example_images/150612_OC12_0h_2.1_MIPs/OC12_0h__W0052__P0002_channel1.tif
- DeathPro/example_images/150612_OC12_0h_2.1_MIPs/OC12_0h__W0053__P0001_channel0.tif
- DeathPro/example_images/150612_OC12_0h_2.1_MIPs/OC12_0h__W0053__P0001_channel1.tif
- DeathPro/example_images/150612_OC12_0h_2.1_MIPs/OC12_0h__W0053__P0002_channel0.tif
- DeathPro/example_images/150612_OC12_0h_2.1_MIPs/OC12_0h__W0053__P0002_channel1.tif
- DeathPro/example_images/150612_OC12_0h_2.1_MIPs/OC12_0h__W0054__P0001_channel0.tif
- DeathPro/example_images/150612_OC12_0h_2.1_MIPs/OC12_0h__W0054__P0001_channel1.tif
- DeathPro/example_images/150612_OC12_0h_2.1_MIPs/OC12_0h__W0054__P0002_channel0.tif
- DeathPro/example_images/150612_OC12_0h_2.1_MIPs/OC12_0h__W0054__P0002_channel1.tif
- DeathPro/example_images/150612_OC12_0h_2.1_MIPs/OC12_0h__W0055__P0001_channel0.tif
- DeathPro/example_images/150612_OC12_0h_2.1_MIPs/OC12_0h__W0055__P0001_channel1.tif
- DeathPro/example_images/150612_OC12_0h_2.1_MIPs/OC12_0h__W0055__P0002_channel0.tif
- DeathPro/example_images/150612_OC12_0h_2.1_MIPs/OC12_0h__W0055__P0002_channel1.tif
- DeathPro/example_images/150612_OC12_0h_2.1_MIPs/OC12_0h__W0056__P0001_channel0.tif
- DeathPro/example_images/150612_OC12_0h_2.1_MIPs/OC12_0h__W0056__P0001_channel1.tif
- DeathPro/example_images/150612_OC12_0h_2.1_MIPs/OC12_0h__W0056__P0002_channel0.tif
- DeathPro/example_images/150612_OC12_0h_2.1_MIPs/OC12_0h__W0056__P0002_channel1.tif
- DeathPro/example_images/150612_OC12_0h_2.1_MIPs/OC12_0h__W0057__P0001_channel0.tif
- DeathPro/example_images/150612_OC12_0h_2.1_MIPs/OC12_0h__W0057__P0001_channel1.tif
- DeathPro/example_images/150612_OC12_0h_2.1_MIPs/OC12_0h__W0057__P0002_channel0.tif
- DeathPro/example_images/150612_OC12_0h_2.1_MIPs/OC12_0h__W0057__P0002_channel1.tif
- DeathPro/example_images/150612_OC12_0h_2.1_MIPs/OC12_0h__W0058__P0001_channel0.tif
- DeathPro/example_images/150612_OC12_0h_2.1_MIPs/OC12_0h__W0058__P0001_channel1.tif
- DeathPro/example_images/150612_OC12_0h_2.1_MIPs/OC12_0h__W0058__P0002_channel0.tif
- DeathPro/example_images/150612_OC12_0h_2.1_MIPs/OC12_0h__W0058__P0002_channel1.tif
- DeathPro/example_images/150612_OC12_0h_2.1_MIPs/OC12_0h__W0059__P0001_channel0.tif
- DeathPro/example_images/150612_OC12_0h_2.1_MIPs/OC12_0h__W0059__P0001_channel1.tif
- DeathPro/example_images/150612_OC12_0h_2.1_MIPs/OC12_0h__W0059__P0002_channel0.tif
- DeathPro/example_images/150612_OC12_0h_2.1_MIPs/OC12_0h__W0059__P0002_channel1.tif
- DeathPro/example_images/150612_OC12_0h_2.1_MIPs/OC12_0h__W0060__P0001_channel0.tif
- DeathPro/example_images/150612_OC12_0h_2.1_MIPs/OC12_0h__W0060__P0001_channel1.tif
- DeathPro/example_images/150612_OC12_0h_2.1_MIPs/OC12_0h__W0060__P0002_channel0.tif
- DeathPro/example_images/150612_OC12_0h_2.1_MIPs/OC12_0h__W0060__P0002_channel1.tif
- DeathPro/example_images/150612_OC12_0h_2.1_MIPs/OC12_0h__W0061__P0001_channel0.tif
- DeathPro/example_images/150612_OC12_0h_2.1_MIPs/OC12_0h__W0061__P0001_channel1.tif
- DeathPro/example_images/150612_OC12_0h_2.1_MIPs/OC12_0h__W0061__P0002_channel0.tif
- DeathPro/example_images/150612_OC12_0h_2.1_MIPs/OC12_0h__W0061__P0002_channel1.tif
- DeathPro/example_images/150612_OC12_0h_2.1_MIPs/OC12_0h__W0062__P0001_channel0.tif
- DeathPro/example_images/150612_OC12_0h_2.1_MIPs/OC12_0h__W0062__P0001_channel1.tif
- DeathPro/example_images/150612_OC12_0h_2.1_MIPs/OC12_0h__W0062__P0002_channel0.tif
- DeathPro/example_images/150612_OC12_0h_2.1_MIPs/OC12_0h__W0062__P0002_channel1.tif
- DeathPro/example_images/150612_OC12_0h_2.1_MIPs/OC12_0h__W0063__P0001_channel0.tif
- DeathPro/example_images/150612_OC12_0h_2.1_MIPs/OC12_0h__W0063__P0001_channel1.tif
- DeathPro/example_images/150612_OC12_0h_2.1_MIPs/OC12_0h__W0063__P0002_channel0.tif
- DeathPro/example_images/150612_OC12_0h_2.1_MIPs/OC12_0h__W0063__P0002_channel1.tif
- DeathPro/example_images/150612_OC12_0h_2.1_MIPs/OC12_0h__W0064__P0001_channel0.tif
- DeathPro/example_images/150612_OC12_0h_2.1_MIPs/OC12_0h__W0064__P0001_channel1.tif
- DeathPro/example_images/150612_OC12_0h_2.1_MIPs/OC12_0h__W0064__P0002_channel0.tif
- DeathPro/example_images/150612_OC12_0h_2.1_MIPs/OC12_0h__W0064__P0002_channel1.tif
- DeathPro/example_images/150612_OC12_0h_2.1_MIPs/OC12_0h__W0065__P0001_channel0.tif
- DeathPro/example_images/150612_OC12_0h_2.1_MIPs/OC12_0h__W0065__P0001_channel1.tif
- DeathPro/example_images/150612_OC12_0h_2.1_MIPs/OC12_0h__W0065__P0002_channel0.tif
- DeathPro/example_images/150612_OC12_0h_2.1_MIPs/OC12_0h__W0065__P0002_channel1.tif
- DeathPro/example_images/150612_OC12_0h_2.1_MIPs/OC12_0h__W0066__P0001_channel0.tif
- DeathPro/example_images/150612_OC12_0h_2.1_MIPs/OC12_0h__W0066__P0001_channel1.tif
- DeathPro/example_images/150612_OC12_0h_2.1_MIPs/OC12_0h__W0066__P0002_channel0.tif
- DeathPro/example_images/150612_OC12_0h_2.1_MIPs/OC12_0h__W0066__P0002_channel1.tif
- DeathPro/example_images/150612_OC12_0h_2.1_MIPs/OC12_0h__W0067__P0001_channel0.tif
- DeathPro/example_images/150612_OC12_0h_2.1_MIPs/OC12_0h__W0067__P0001_channel1.tif
- DeathPro/example_images/150612_OC12_0h_2.1_MIPs/OC12_0h__W0067__P0002_channel0.tif
- DeathPro/example_images/150612_OC12_0h_2.1_MIPs/OC12_0h__W0067__P0002_channel1.tif
- DeathPro/example_images/150612_OC12_0h_2.1_MIPs/OC12_0h__W0068__P0001_channel0.tif
- DeathPro/example_images/150612_OC12_0h_2.1_MIPs/OC12_0h__W0068__P0001_channel1.tif
- DeathPro/example_images/150612_OC12_0h_2.1_MIPs/OC12_0h__W0068__P0002_channel0.tif
- DeathPro/example_images/150612_OC12_0h_2.1_MIPs/OC12_0h__W0068__P0002_channel1.tif
- DeathPro/example_images/150612_OC12_0h_2.1_MIPs/OC12_0h__W0069__P0001_channel0.tif
- DeathPro/example_images/150612_OC12_0h_2.1_MIPs/OC12_0h__W0069__P0001_channel1.tif
- DeathPro/example_images/150612_OC12_0h_2.1_MIPs/OC12_0h__W0069__P0002_channel0.tif
- DeathPro/example_images/150612_OC12_0h_2.1_MIPs/OC12_0h__W0069__P0002_channel1.tif
- DeathPro/example_images/150612_OC12_0h_2.1_MIPs/OC12_0h__W0070__P0001_channel0.tif
- DeathPro/example_images/150612_OC12_0h_2.1_MIPs/OC12_0h__W0070__P0001_channel1.tif
- DeathPro/example_images/150612_OC12_0h_2.1_MIPs/OC12_0h__W0070__P0002_channel0.tif
- DeathPro/example_images/150612_OC12_0h_2.1_MIPs/OC12_0h__W0070__P0002_channel1.tif
- DeathPro/example_images/150612_OC12_0h_2.1_MIPs/OC12_0h__W0071__P0001_channel0.tif
- DeathPro/example_images/150612_OC12_0h_2.1_MIPs/OC12_0h__W0071__P0001_channel1.tif
- DeathPro/example_images/150612_OC12_0h_2.1_MIPs/OC12_0h__W0071__P0002_channel0.tif
- DeathPro/example_images/150612_OC12_0h_2.1_MIPs/OC12_0h__W0071__P0002_channel1.tif
- DeathPro/example_images/150612_OC12_0h_2.1_MIPs/OC12_0h__W0072__P0001_channel0.tif
- DeathPro/example_images/150612_OC12_0h_2.1_MIPs/OC12_0h__W0072__P0001_channel1.tif
- DeathPro/example_images/150612_OC12_0h_2.1_MIPs/OC12_0h__W0072__P0002_channel0.tif
- DeathPro/example_images/150612_OC12_0h_2.1_MIPs/OC12_0h__W0072__P0002_channel1.tif
- DeathPro/example_images/150612_OC12_0h_2.1_MIPs/OC12_0h__W0073__P0001_channel0.tif
- DeathPro/example_images/150612_OC12_0h_2.1_MIPs/OC12_0h__W0073__P0001_channel1.tif
- DeathPro/example_images/150612_OC12_0h_2.1_MIPs/OC12_0h__W0073__P0002_channel0.tif
- DeathPro/example_images/150612_OC12_0h_2.1_MIPs/OC12_0h__W0073__P0002_channel1.tif
- DeathPro/example_images/150612_OC12_0h_2.1_MIPs/OC12_0h__W0074__P0001_channel0.tif
[truncated: 488 more entries]
