# Supplementary material for: Screening drug effects in patient‐derived cancer cells links organoid responses to genome alterations
Source: Mol Syst Biol. 2017 Nov 27;13(11):955. doi: 10.15252/msb.20177697 (PMC5731348; doi:10.15252/msb.20177697)
Supplement: Supplementary file 5 — Code EV1 [file MSB-13-955-s005.zip › DeathPro/MIP_export.ijm]

//macro run with Fiji 2.0.0-rc-19/1.49m 

macro "OC_drug_MIP_export" {

	dir = getDirectory("Choose Image Directory or Folder to generate to MIPs");
	print(dir);
	
	list = getFileList(dir);
	Array.print(list);
	
	//check if folder contains subfolders with images or directly images (.czi files)
	czi_files=0;
	
	for (l=0; l<list.length; l++) {
		if (endsWith(list[l],".czi")) {
		czi_files=czi_files+1;
		}
	}
	print("Number of czi files=", czi_files);
	setBatchMode(true);
	
	if (czi_files>0) { 						//no sub directories or folders
		
		dir_name=File.getName(dir);			//generate output folder
		path=File.getParent(dir);
		dir_output = path+File.separator+dir_name+"_MIPs"+ File.separator; 
		File.makeDirectory(dir_output); 
	
		for (i=0; i<list.length; i++) {
			showProgress(i+1, list.length);
			print (list[i]);
					
			if (endsWith(list[i], ".czi")) {
					x=(lengthOf(list[i]));
					name = replace(list[i], "AQ__(W\\d+__P\\d+).+", "$1");
					run("Bio-Formats Importer", "open=["+dir+list[i]+"] color_mode=Default open_all_series split_channels view=Hyperstack stack_order=XYCZT");
					close("*C=2"); //brightfield channel
					for (c = 1; c <= 2; c++) {
						title=getTitle();
						channelNr = replace(title, ".+C=(\\d+)", "$1");
						print(title);
						run("Grays");
						run("Z Project...", "projection=[Max Intensity]");
						saveAs("Tiff", dir_output+name+ "_channel" + channelNr + ".tif");
						close(); //projection
						close(); //original image
					}
			}
		}
		run("Close All");
		run("Close");
	}	
	
	else {								//for sub directories or folders
		
		for (i=0; i<list.length; i++) {
			showProgress(i+1, list.length);
			print (list[i]);
			dir_name=File.getName(dir+list[i]);
			dir_output = dir + File.separator+dir_name+"_MIPs"+ File.separator; 
			File.makeDirectory(dir_output); 
			actualList = getFileList(dir + list[i]);
					
			for(n=0; n<actualList.length; n++) {
				if (endsWith(actualList[n], ".czi")) {
					print (actualList[n]);	
					x=(lengthOf(actualList[n]));
					name = replace(actualList[n], "AQ__(W\\d+__P\\d+).+", "$1");
					run("Bio-Formats Importer", "open=["+dir+list[i]+actualList[n]+"] color_mode=Default open_all_series split_channels view=Hyperstack stack_order=XYCZT");
					close("*C=2"); //brightfield channel
					for (c = 1; c <= 2; c++) {
						title=getTitle();
						channelNr = replace(title, ".+C=(\\d+)", "$1");
						print(title);
						run("Grays");
						run("Z Project...", "projection=[Max Intensity]");
						saveAs("Tiff", dir_output+name+ "_channel" + channelNr + ".tif");
						close(); //projection
						close(); //original image
					}
				}
			}
			run("Close All");
			run("Close");
		}
	}
}
