# Supplementary material for: Screening drug effects in patient‐derived cancer cells links organoid responses to genome alterations
Source: Mol Syst Biol. 2017 Nov 27;13(11):955. doi: 10.15252/msb.20177697 (PMC5731348; doi:10.15252/msb.20177697)
Supplement: Supplementary file 5 — Code EV1 [file MSB-13-955-s005.zip › DeathPro/plate_layout.csv]

0	1	2	3	4	5	6	7	8	9	10	11	12
substance	Belinostat	BKM120	Doxorubicin	AZD5363	DAPT	NSC23766	MK5108	Temsirolimus	Cyclopamine	Decitabine	AZD2014	ctrl
substance	Belinostat	BKM120	Doxorubicin	AZD5363	DAPT	NSC23766	MK5108	Temsirolimus	Cyclopamine	Decitabine	AZD2014	ctrl
substance	Belinostat	BKM120	Doxorubicin	AZD5363	DAPT	NSC23766	MK5108	Temsirolimus	Cyclopamine	Decitabine	AZD2014	ctrl
substance	Belinostat	BKM120	Doxorubicin	AZD5363	DAPT	NSC23766	MK5108	Temsirolimus	Cyclopamine	Decitabine	AZD2014	ctrl
substance	Belinostat	BKM120	Doxorubicin	AZD5363	DAPT	NSC23766	MK5108	Temsirolimus	Cyclopamine	Decitabine	AZD2014	EtOH
substance	Belinostat	BKM120	Doxorubicin	AZD5363	DAPT	NSC23766	MK5108	Temsirolimus	Cyclopamine	Decitabine	AZD2014	EtOH
substance	Belinostat	BKM120	Doxorubicin	AZD5363	DAPT	NSC23766	MK5108	Temsirolimus	Cyclopamine	Decitabine	AZD2014	DMSO
substance	Belinostat	BKM120	Doxorubicin	AZD5363	DAPT	NSC23766	MK5108	Temsirolimus	Cyclopamine	Decitabine	AZD2014	DMSO
dose	100000	100000	10000	500000	100000	1000000	100000	40000	45000	500000	5000	0
dose	33333.33333	33333.33333	3333.333333	166666.6667	33333.33333	333333.3333	33333.33333	13333.33333	15000	166666.6667	1666.666667	0
dose	11111.11111	11111.11111	1111.111111	55555.55556	11111.11111	111111.1111	11111.11111	4444.444444	5000	55555.55556	555.5555556	0
dose	3703.703704	3703.703704	370.3703704	18518.51852	3703.703704	37037.03704	3703.703704	1481.481481	1666.666667	18518.51852	185.1851852	0
dose	1234.567901	1234.567901	123.4567901	6172.839506	1234.567901	12345.67901	1234.567901	493.8271605	555.5555556	6172.839506	61.72839506	0
dose	411.5226337	411.5226337	41.15226337	2057.613169	411.5226337	4115.226337	411.5226337	164.6090535	185.1851852	2057.613169	20.57613169	0
dose	137.1742112	137.1742112	13.71742112	685.8710562	137.1742112	1371.742112	137.1742112	54.8696845	61.72839506	685.8710562	6.858710562	0
dose	45.72473708	45.72473708	4.572473708	228.6236854	45.72473708	457.2473708	45.72473708	18.28989483	20.57613169	228.6236854	2.286236854	0
unit of dose	nM	nM	nM	nM	nM	nM	nM	nM	nM	nM	nM	nM
unit of dose	nM	nM	nM	nM	nM	nM	nM	nM	nM	nM	nM	nM
unit of dose	nM	nM	nM	nM	nM	nM	nM	nM	nM	nM	nM	nM
unit of dose	nM	nM	nM	nM	nM	nM	nM	nM	nM	nM	nM	nM
unit of dose	nM	nM	nM	nM	nM	nM	nM	nM	nM	nM	nM	nM
unit of dose	nM	nM	nM	nM	nM	nM	nM	nM	nM	nM	nM	nM
unit of dose	nM	nM	nM	nM	nM	nM	nM	nM	nM	nM	nM	nM
unit of dose	nM	nM	nM	nM	nM	nM	nM	nM	nM	nM	nM	nM
CellLine	OC12	OC12	OC12	OC12	OC12	OC12	OC12	OC12	OC12	OC12	OC12	OC12
CellLine	OC12	OC12	OC12	OC12	OC12	OC12	OC12	OC12	OC12	OC12	OC12	OC12
CellLine	OC12	OC12	OC12	OC12	OC12	OC12	OC12	OC12	OC12	OC12	OC12	OC12
CellLine	OC12	OC12	OC12	OC12	OC12	OC12	OC12	OC12	OC12	OC12	OC12	OC12
CellLine	OC12	OC12	OC12	OC12	OC12	OC12	OC12	OC12	OC12	OC12	OC12	OC12
CellLine	OC12	OC12	OC12	OC12	OC12	OC12	OC12	OC12	OC12	OC12	OC12	OC12
CellLine	OC12	OC12	OC12	OC12	OC12	OC12	OC12	OC12	OC12	OC12	OC12	OC12
CellLine	OC12	OC12	OC12	OC12	OC12	OC12	OC12	OC12	OC12	OC12	OC12	OC12
